# Supplementary material for: Are there shared neural correlates between dyslexia and ADHD? A meta-analysis of voxel-based morphometry studies
Source: J Neurodev Disord. 2019 Nov 21;11:31. doi: 10.1186/s11689-019-9287-8 (PMC6873566; doi:10.1186/s11689-019-9287-8)
Supplement: Supplementary file 2 — Additional file 2. Detailed characteristics of studies included in the meta-analysis. [file 11689_2019_9287_MOESM2_ESM.xlsx]

## Sheet: Supp Table 1_ms
			Clinical Group								Control Group													ADHD Meta-Analyses				Dyslexia Meta-analyses
Study by author	Total N	Age group analysis	N	% male	calc %	Mean Age (yrs)	Mean Age (yrs)	calc age	Age SD (yrs)	Age Range (yrs)	N	% male	calc %	Mean Age (yrs)	Mean Age for calc	calc age	Age SD (yrs)	Age Range (yrs)	Included in brain volume corrected analysis	Covariate for brain volume or no differences in brain volume	Comorbidity with Dyslexia or ADHD noted in exclusion criteria	Co-morbid disorders reported in sample	Full list of comorbid disorders excluded	Ellison-Wright(2008)	Nakao (2011)	Frodl (2012)	Norman (2016)	Linkersdorfer (2012)	Richlan (2013)	Eckert (2016)	Coordinate source
ADHD
Ahrendts et al. 2010	62	adult	31	0.65	20.15	31.2	31.2	967.2	9.7	18-55	31	0.65	20.15	31.5	31.5	976.5	8.6	19-52	yes	Total Gray Matter Volume	No learning disability	Anxiety.	reading disability, learning disability, developmental disorders, major depressive disorder substance abuse, psychosis/schizophrenia, dissociative disorders, Axis-II disorders, neurological disorders.		1		1				table 3
Bonath et al. 2016	36	-	18	1	18	13.6	13.6	244.8	1.7	11-17 for full sample	18	1	18	14.1	14.1	253.8	1.3	11-17 for full sample	yes	No differences in Gray Matter Volume.	-	1 ODD.	psychiatric disorders.								table 2
Bralten et al. 2015	503	-	307	0.68	208.76	17.1	17.1	5249.7	3.42	8-26	196	0.51	99.96	16.7	16.7	3273.2	3.07	9-24	no		No learning disability	None reported.	learning disability, autism spectrum disorder, epilepsy, brain disorders, genetic disorders.								table 2
Brieber et al. 2007	30	-	15	1	15	13.1	13.1	196.5	1.4	10-16	15	1	15	13.3	13.3	199.5	1.8	10-16	yes	Total Brain Volume	-	None reported.	autism spectrum disorder, other psychiatric disorders (e.g., mania, major depression, conduct disorder, substance abuse).	1	1		1				table s3
Carmona et al. 2005	50	child	25	0.84	21	10.8	10.8	270	3	not reported	25	0.84	21	11.2	11.2	280	3.21	not reported	yes	Total Brain Volume	-	Subclinical: 11 anxiety, 2 depression, 4 phobias, 6 tics, 7 obsessions.	psychiatric disorders.	1	1	1	1				table 4
He et al. 2015	72	child	37	1	37	9.9	9.9	366.3	2.4	7-16	35	1	35	10.7	10.7	374.5	2.6	8-15	yes	Total Brain Volume	-	None reported.	oppositional defiant disorder, Tourette's, conduct disorder, other Axis I.								table 1
Iannaccone et al. 2015	40	-	20	0.61	12.2	14.5	14.5	290	1.52	12-16	20	0.5	10	14.8	14.8	296	1.24	12-16	yes	Total Intracranial Volume	-	2 affective disorder, 3 adjustment disorder, 3 anxiety/phobia, 2 dyscalculia, 2 conduct disorder	psychiatric disorders other than typical comorbidities (affective, adjustment, anxiety, conduct, dyscalculia), neurological disorder, pre/post-natal complications				1				table s3
Johnston et al. 2014	68	-	34	1	34	12.5	12.5	425	2.3	not reported	34	1	34	13.2	13.2	448.8	1	not reported	no		-	1 dyslexia, 3 externalizing (oppositional defiant disorder and conduct disorder)	psychosis, mania, major depression, substance misuse				1				table s2
Kappel et al. 2015 (adults)	36	adult	16	0.94	15.04	23.5	23.5	376	4.1	19-31	20	1	20	23.7	23.7	474	3.4	not reported	no		-	2 alcohol abuse, 1 multiple drug abuse	axis I and II psychiatric disorders				1				table s3
Kappel et al. 2015 (children)	24	child	14	0.71	9.94	9.8	9.8	137.2	1.3	8-12	10	0.8	8	11	11	110	1.3	not reported	no		-	None reported.	axis I psychiatric disorders				1				table s3
Kaya et al. 2018	37	child	19	0.71	13.49	10.3	10.3	195.7	1.95	7-14	18	0.67	12.06	10.2	10.2	183.6	2.04	6-14	no		-	None reported.	not reported.								table 2
Kobel et al. 2010	26	child	14	1	14	10.4	10.4	145.6	1.34	9-13 for full sample	12	1	12	10.9	10.9	130.8	1.62	9-13 for full sample	yes	Total Brain Volume	-	3 OCD-CD, 2 GAD, 2 OCD-GAD, 7 None.	neurological disorders, brain injuries, brain tumors.		1	1	1				text, p. 233
Kumar et al. 2017	36	child	18	1	18	9.6	9.6	172.8	1.8	7.5-13	18	1	18	9.7	9.7	174.6	1.9	7.5-13	yes	No difference in Total Intracranial Volume and Gray Matter Volume	No learning disability	None reported.	learning difficulties, autism spectrum disorder, epilepsy, other health conditions.								table 3
Lim et al. 2013	58	-	29	1	29	13.8	13.8	400.2	1.84	10.5-16.5	29	1	29	14.4	14.4	417.6	2.48	10.7-17.9	no		No dyslexia	None reported.	reading disability, learning disability, speech/language disorder, neurological disorders, epilepsy, substance abuse, other psychiatric disorders.				1				table 3
McAlonan et al. 2007	59	child	28	1	28	9.9	9.9	277.2	2	6-13 for full sample	31	1	31	9.6	9.6	297.6	1.8	6-13 for full sample	yes	No differences in Global Brain Volume and Gray Matter Volume	-	16 OCD, 2 CD.	brain injury, medical condition affecting brain function.	1	1	1	1				table 2
Montes et al. 2010	40	adult	20	0.5	10	28.95	28.95	579	4.01	25-35 for full sample	20	0.5	10	27.57	27.57	551.4	2.6	25-35 for full sample	no		-	None reported.	psychiatric disorder, medical illness, substance use/abuse. Only ADHD-Combined Type included.								text, p. 242
Moreno-Alcazar et al. 2016	88	adult	44	0.66	29.04	31.61	31.61	1390.84	11.38	18-65 for full sample	44	0.66	29.04	32.57	32.57	1433.08	10.63	18-65 for full sample	no		-	None reported.	brain trauma, neurological disease, substance use/dependence, other major psychiatric or personality disorders.								table 2
Overmeyer et al. 2001	34	child	18	0.83	14.94	10.4	10.4	187.2	1.7	8-13	16	0.94	15.04	10.3	10.3	164.8	2.2	7-14	yes	Global Gray Matter Volume	No learning disability	1 dyslexia, 2 ODD, 2 CD.	learning disability, anxiety, mood disorder.	1	1	1	1				table 3
Roman-Urrestarazu et al. 2015	83	adult	49	0.76	37.24	22.2	22.2	1087.8	0.7	20-24 for full sample	34	0.5	17	22.9	22.9	778.6	0.4	20-24 for full sample	no		-	None reported.	autism spectrum disorder, speech disorder, psychotic disorder, neurological disorder (e.g., epilepsy, serious head injury, multiple sclerosis).				1				text, p. 533
Sasayama et al. 2010	35	child	18	0.72	12.96	10.6	10.6	190.8	2.9	6-16	17	0.71	12.07	10	10	170	2.4	6-14	yes	Total Intracranial Volume	No learning disability	6 ODD, 4 CD.	learning disabilities, autism spectrum disorder, tics, affective disorder, neurological illness, traumatic brain injury, substance use.		1	1	1				table 2
Van Wingen et al. 2013	29	adult	14	1	14	32	32	448	7	not reported	15	1	15	37	37	555	6	not reported	yes	Total Intracranial Volume	-	None reported.	neurological disorder, psychiatric disorders, head trauma, substance dependence (not including alcohol and nicotine).				1				table 2
Villemonteix et al. 2015 (med naïve group)	57	child	33	0.55	18.15	10.3	10.3	339.9	1.4	7.3-12.9 for full sample	24	0.5	12	10	10	240	1.2	7.3-12.9 for full sample	no		-	None reported.	psychiatric disorders, neurological disorders, prematurity.				1				table 2
Villemonteix et al. 2015 (med group)	44	child	20	0.8	16	10.4	10.4	208	1.4	7.3-12.9 for full sample	24	0.5	12	10	10	240	1.2	7.3-12.9 for full sample	no		-	None reported.	psychiatric disorders, neurological disorders, prematurity.								table 2
Yang et al. 2007	114	child	57	0.61	34.77	11.1	11.1	632.7	not reported	7-17 for full sample	57	0.6	34.2	11.7	11.7	666.9	not reported	7-17 for full sample	yes	Gray Matter Volume	-	5 learning disabilities 14 ODD, 1 tic, 1 GAD.	not reported.		1	1	1				table 2
Totals or Sample size weighted averages	1661		898	0.757996	0.757996	16.4571		16.4571			763	0.707104	0.707104	16.6321		16.6321								0.18	0.36	0.27	0.68
Dyslexia
Brambati et al. 2004	21	-	10	0.5	5	31.6	31.6	316	not reported	13-57	11	0.45	4.95	27.4	27.4	301.4	not reported	14-55	yes	Total Gray Matter Volume	(no psychiatric)	None reported.	psychiatric disorder, neurological disorder.					1	1	1	table 2
Brown et al. 2001	30	adult	16	1	16	24	24	384	5	18-40	14	1	14	matched to clinical grp	24	336	not reported	not reported	no		no ADHD	None reported.	ADHD, neurological disorders, severe psychiatric disorders.					1	1	1	table 1
Eckert et al. 2005	26	child	13	1	13	11.4	11.4	148.2	0.68	10.1-12.7 for full sample	13	1	13	11.3	11.3	146.9	0.68	10.1-12.7 for full sample	yes	Total Brain Volume	(no psychiatric)	None reported.	psychiatric disorders.					1	1	1	table 4 (all x coordinates *-1)
Evans et al. 2013 (male adults)	28	adult	14	1	14	42.9	42.9	600.6	10.4	not reported	14	1	14	41.1	41.1	575.4	9	not reported	yes	No differences in Total Brain Volume	(no severe psychiatric)	None reported.	neurological disorders, severe language disorders, severe psychiatric disorders, traumatic brain injury.								table 2
Evans et al. 2013 (female adults)	26	adult	13	0	0	34	34	442	11.6	not reported	13	0	0	27.9	27.9	362.7	9.7	not reported	yes	No differences in Total Brain Volume	(no severe psychiatric)	None reported.	neurological disorders, severe language disorders, severe psychiatric disorders, traumatic brain injury.								table 2
Evans et al. 2013 (male children)	30	child	15	1	15	9.6	9.6	144	1.3	not reported	15	1	15	8.3	8.3	124.5	2.1	not reported	yes	No differences in Total Brain Volume	(no severe psychiatric)	None reported.	neurological disorders, severe language disorders, severe psychiatric disorders, traumatic brain injury.								table 2
Evans et al. 2013 (female children)	34	child	17	0	0	10.1	10.1	171.7	2.1	not reported	17	0	0	9.1	9.1	154.7	3	not reported	yes	No differences in Total Brain Volume	(no severe psychiatric)	None reported.	neurological disorders, severe language disorders, severe psychiatric disorders, traumatic brain injury.								table 2
Hoeft et al. 2007	38	-	19	0.53	10.07	14.4	14.4	273.6	1.9	7-16 for full sample	19	0.53	10.07	14.4	14.4	273.6	2.4	7-16 for full sample	yes	Total Gray Matter Volume	(no psychiatric)	None reported.	psychiatric disorders.					1	1		table s3
Jednorog et al. 2015	236	child	130	0.57	74.1	10.3	10.3	1339	0.94	8.5-13.7 for full sample	106	0.48	50.88	10.2	10.2	1081.2	0.94	8.5-13.7 for full sample	yes	Total Intracranial Volume	no ADHD	None reported.	ADHD, language disorders, neurological disorders.								text, p. 1745
Kronbichler et al. 2008	28	-	13	1	13	15.9	15.9	206.7	0.75	14-16 for full sample	15	1	15	15.5	15.5	232.5	0.58	14-16 for full sample	yes	Total Gray Matter Volume	(no psychiatric)	None reported.	psychiatric disorders.					1	1	1	table 2
Liu et al. 2013	36	child	18	0.72	12.96	11.81	11.81	212.58	0.6	10.4-12.6	18	0.83	14.94	11.75	11.75	211.5	0.33	11.3-12.6	yes	Total Gray Matter Volume	no ADHD	None reported.	ADHD, psychiatric disorders, neurological disorders								table 2
Silani et al. 2005	64	adult	32	1	32	24.4	24.4	780.8	5	not reported	32	1	32	26.3	26.3	841.6	5	not reported	no		-	None reported.	Not reported.						1	1	table 2
Siok et al. 2008	32	child	16	0.5	8	11	11	176	0.5	10.2-11.6	16	0.81	12.96	11	11	176	0.6	9.11-12.4	yes	Total Gray Matter Volume	no ADHD	None reported.	ADHD, psychiatric disorder, neurological disorder, head injury.								text, p.5562
Steinbrink et al. 2008	16	adult	8	0.75	6	20.1	20.1	160.8	3.9	not reported	8	0.75	6	23.7	23.7	189.6	4.3	not reported	yes	Total Gray Matter Volume	(no psychiatric)	None reported.	psychiatric disorder, neurological disorder.					1	1	1	table 1
Tamboer et al. 2015	94	adult	37	0.16	5.92	20.6	20.6	762.2	1.53	not reported	57	0.12	6.84	20.3	20.3	1157.1	1.14	not reported	yes	No differences in Total Gray Matter Volume	no ADHD	None reported.	psychiatric disorders, medical disorder, sensory deficits, head trauma. Clinical and control groups matched on ADHD symptoms and no participants with >1SD rating on ADHD symptoms.							1	table 2
Vinckenbosch et al. 2005	23	adult	13	1	13	Adults	24	312	not reported	17-30	10	1	10	Adults	24	240	not reported	17-30	yes	No differences in Total Brain Volume or Total Gray Matter Volume	no ADHD	None reported.	ADHD, psychiatric disorder, neurological disorder, seizures.					1	1	1	table 3
Xia et al. 2016	48	child	24	0.58	13.92	12.5	12.5	300	0.7	10-15 for full sample	24	0.5	12	12.5	12.5	300	0.4	10-15 for full sample	no		(no psychiatric)	None reported.	psychiatric disorders.								table 2
Yang et al. 2016	23	child	9	0.33	2.97	12.6	12.6	113.4	0.6	not reported	14	0.43	6.02	12.3	12.3	172.2	1	not reported	yes	Total Intracranial Volume	no ADHD	None reported.	ADHD, psychiatric disorder, neurological disorder.								table 2
Totals or Sample size weighted averages	833		417	0.611367	0.611367	16.4115		16.4115			416	0.571298	0.571298	16.531		16.531												0.46	0.53	0.53
