# Supplementary material for: Are there shared neural correlates between dyslexia and ADHD? A meta-analysis of voxel-based morphometry studies
Source: J Neurodev Disord. 2019 Nov 21;11:31. doi: 10.1186/s11689-019-9287-8 (PMC6873566; doi:10.1186/s11689-019-9287-8)
Supplement: Supplementary file 4 — Additional file 4. GingerALE meta-analysis script for ADHD > TD. [file 11689_2019_9287_MOESM4_ESM.txt]

//MNI
//Brieber2007
//Subjects=15
-14 -39 60
-34 -34 48
-49 -21 23
-14 -54 46
-15 -45 37
-13 -27 40

//Van Wingen 2013
//Subjects=14
-2 -15 5
45 -15 37

//Kaya et al 2018
//Subjects=18
30 -7 69
-6 -19 66
-26 -28 70
33 -76 4
-17 12 58
6 -10 64
-14 -84 37

//Iannaccone et al. 2015
//Subjects=18
21 -42 54
27 -35 74

//Kappel et al. 2015 children
//Subjects=10
-15 -33 69
8 60 -12
42 -24 -29
-12 41 -18
