# Supplementary material for: Are there shared neural correlates between dyslexia and ADHD? A meta-analysis of voxel-based morphometry studies
Source: J Neurodev Disord. 2019 Nov 21;11:31. doi: 10.1186/s11689-019-9287-8 (PMC6873566; doi:10.1186/s11689-019-9287-8)
Supplement: Supplementary file 5 — Additional file 5. GingerALE meta-analysis script for Dylexia > TD. [file 11689_2019_9287_MOESM5_ESM.txt]

//MNI
//Silani et al 2005
//Subjects=32
-60 -60 5

//Kronbichler et al
//Subjects=13
14 -46 44
-50 -26 3
17 -38 60
56 0 23
20 11 51
6 12 54
-6 50 18
12 51 5

//Vickenbosch et al 2005
//Subjects=10
16 -18	67

//Tamboer et al 2015
//Subjects=37
-32 -76 -23
-57 -53 42
 50 -7 -12

//Yang et al 2016
//Subjects=9
42 9 -40
18 -87 22
12 -52 42
