# Supplementary material for: Are there shared neural correlates between dyslexia and ADHD? A meta-analysis of voxel-based morphometry studies
Source: J Neurodev Disord. 2019 Nov 21;11:31. doi: 10.1186/s11689-019-9287-8 (PMC6873566; doi:10.1186/s11689-019-9287-8)
Supplement: Supplementary file 6 — Additional file 6. GingerALE meta-analysis script for Dyslexia < TD. [file 11689_2019_9287_MOESM6_ESM.txt]

// Reference=MNI
// Brambati, 2004: Normals > Familial Dyslexic Patients, Gray Matter
// Subjects=10
-27.83	-29.2	13.34
40.27 	-18.87	16.77
-50.01	-21.53	-29.62
41.86 	-31.84	-30.16
-50.96	-15.07	-17.92
-42.84	-55.74	17.35
47.72 	-45.93	2.51
-22.97	-50.77	-33.91
18.04 	-49.87	-38.06

//Brown, 2001: Normals - Dyslexics, Gray Matter
//Subjects=14
-56 -54 20
18 -74 -38
-32 28 -12
66 -4 24
-30 -14 -24
0 -96 -4
-12 26 -8
0 66 8

//Eckert, 2005: Normals > Dyslexia Patients, Gray Matter Volume
//Subjects=13
12	-68	-1
-14	-67	-5
-39	-73	-50
-55	-51	49
-23	11	-2

//Hoeft et al 2007
//Subjects=19
-67.56	-25.35	33.81
-42.97	.19	18.54
-21.36	4.62	18.85
70	 -20.02	14.07
64.11	 -33.57	18.93
45.51 	14.98 	11.09

//Kronbichler 
//Subjects=13
27	-54	-33
46	-46	-33
35	-64	-8
33	-53	-19
-34	-41	-31
-28	-51	-30
-30	-58	-6
-38	-67	-15
48	-40	27
-30	-61	33
40	-57	6

//Silani, 2005: Controls > Dyslexia Patients, Gray Matter Density
//Subjects=32
-56	-51	2

//Steinbrink, 2008: Normals > Dyslexia, Gray Matter Density
//Subjects=8
-56	-65	-9
61	-38	10

//Siok MNI C>Dys gray matter
//Subjects=16
-32 31 28
-55 4 -16
-33 18 10

//Vickenbosch 2005
//Subjects=10
-61 -10 -38

//Jednorog et al 2014
//Subjects=106
-5 -20 5

//Evans et al 2013 male adults
//Subjects=14
-50.51	-30.32	-14.86
38.38	-29.6	36.53

//Evans et al 2013: female adults
//Subjects=13
20.2	-52	51.67
8.08	-30.99	65.84

//Evans et al 2013: male children
//Subjects=15
-44.44	-48.91	30.07

//Evans et al 2013: female children
//Subjects=17
-10.1 	-93.95	.48
36.36 	-18.54	42.55
33.33 	-17.81	49.12

//Tamboer et al 2015
//Subjects=37
-14 15 7
10 14 8
58 -53 -21
53 -52 22
-47 -27 23
20 39 40
38 47 -12
-41 49 -8

//Xia et al. 2016
//Subjects=24
-50 -45 28
-20 -75 21
-27 18 43

//Liu et al 2013
//Subjects=18
6 53 -22
-6 52 -22
-61 5 20
-56 10 -15
-7 60 27
13 -36 0
40 -87 -13
-20 -60 8

//Yang et al 2016
//Subjects=9
45 -63 -36
-40 10 -22
-49 16 3
-33 49 15
-57 -21 14
25 12 60
36 -67 -15
