# Supplementary material for: Are there shared neural correlates between dyslexia and ADHD? A meta-analysis of voxel-based morphometry studies
Source: J Neurodev Disord. 2019 Nov 21;11:31. doi: 10.1186/s11689-019-9287-8 (PMC6873566; doi:10.1186/s11689-019-9287-8)
Supplement: Supplementary file 7 — Additional file 7. GingerALE meta-analysis script for ADHD < TD. [file 11689_2019_9287_MOESM7_ESM.txt]

//MNI
//Ahrendts 2010 VBM GM
//Subjects=31
-15 -94 17
10 -91 27

//Brieber2007 GM
//Subjects=15
17 7 14
-16 22 1
-18 -6 -27
27 31 37
-61 5 -1
-34 -94 15
-35 15 -14
-29 -86 7
20 -9 -41

//Carmona et al 2005 GM
//Subjects=25
-22 -18 72
-25 -19 69
-22 -22 71
-32 -14 65
-26 -23 68
-19 -37 63
-23 -30 65
-26 -28 62
10 30 -19
28 29 -14
32 31 -15
33 41 -16
19 27 -17
50 -41 -30
-42 -38 -32
-50 -42 -31
-33 -27 -29

//Kobel et al 2010 GM
//Subjects=12
55 -3.13 -10.82

//Lim et al 2013
//Subjects=29
27 -58 -44
-51 -18 45
-40 20 31
48 15 19
-56 -19 22
60 -52 0 

//McAlonan et al 2007 GM
//Subjects=28
39.29	26.99	27.68
23.12	48.18	18.28
-32.82	55.52	-12.58
22.53	-7.6	3
4.64	-59.61	45.04
-44.32	-42.75	49.99
-35.28	-66.09	35
5.51	-67.08	-39.43

//Overmeyer et al 2001 
//Subjects=16
-11.78	-1.45	-9.39
7.34	69.99	4.48
11.23	-32.81	50.97
10.73	59.75	23.14
10.57	67.98	5.72
14.41	-31.91	48.63
13.77	66.86	4.66
26.69	13.04	-4.35
30.01	-3.35	3.67

//Sasayama et al 2010 - controlling for ODD and CD GM
//Subjects=17
34 16 -32
-24 -2 -26
44 -84 20
50 -40 -2
-50 -68 44
-34 40 16
-52 4 -38
-12 -78 10
-18 -72 -8
10 34 -26
22 -28 -20
24 -26 -22

//Van Wingen et al 2013
//Subjects=14
26 2 7
23 14 -32

//Yang et al 2007 GM
//Subjects=57
10 12 7
-8 18 9
-16 -48 -45
17 -47 -45
21 -86 2
-6 -98 13

//Bonath et al 2016
//Subjects=18
41 -72 -32
23 -49 -56
-2 -55 -41
-42 -62 -45
-36 -54 -53
-35 -55 -30
-24 -79 -42
-29 -78 -30
3 -75 9
33 -21 -15
-27 -13 -23
-5 38 11

//Bralten et al 2015
//Subjects=196
-40 -6 56
-26 16 -24
28 70 -2
-14 52 14
2 22 -2

//He et al 2015
//Subjects=35
7 20 -30
34 -12 61
-3 42 3
-7 -9 47

//Roman-Urrestarazu et al 2015
//Subjects=21
-18 -40 22
16 -32 42

//Villemonteix et al 2015 TD v never medicated ADHD
//Subjects=24
36 3 -12
42 21 -41

//Villemonteix et al 2015 TD v medicated ADHD
//Subjects=20
30 -3 63
53 3 27

//Kumar et al 2017 TD v unmedicated ADHD
//Subjects=18
-32 -49 3
-30 19 43
-46 -5 41
-24 -68 -38

//Almeida Montes et al. 2010
//Subjects=20
18 6 22
18 2 44

//Moreno-Alcazar et al. 2016
//Subjects=44
8 24 64
6 18 -14
48 18 44

//Iannaccone et al. 2015
//Subjects=18
14 50 17
-12 -13 51
-9 -75 -23

//Johnston et al. 2014
//Subjects=34
-27 6 4.5
25.5 7.5 6
12 -39 -19.5
-24 -46.5 -28.5
-24 -3 -12
-30 -19.5 -6
-57 6 -3
1.5 49.5 -25.5
31.5 -10.5 39
-39 -12 30
40.5 -36 0
-37.5 30 22.5

//Kappel et al 2015 adults
//Subjects=16
57 -40 25
11 -48 18
23 -33 6
-3 42 -32

//Kappel et al 2015 children
//Subjects=10
48 -23 9
